# Supplementary material for: Identification and Functional Analysis of ThADH1 and ThADH4 Genes Involved in Tolerance to Waterlogging Stress in Taxodium hybrid ‘Zhongshanshan 406’
Source: Genes (Basel). 2021 Feb 4;12(2):225. doi: 10.3390/genes12020225 (PMC7913975; doi:10.3390/genes12020225)
Supplement: Supplementary file 1 [file genes-12-00225-s001.zip]

Archive with 11 entries (10 files):
- Supplementary/
- Supplementary/S_Data 1.docx
- Supplementary/S_Data 2.xlsx
- Supplementary/S_Data 3.xlsx
- Supplementary/S_PIC 1.JPG
- Supplementary/S_PIC 2.JPG
- Supplementary/S_PIC 3.JPG
- Supplementary/S_PIC 6.jpg
- Supplementary/S_PIC 7.jpg
- Supplementary/S_PIC4.jpg
- Supplementary/S_PIC5.jpg
