# Supplementary material for: Identification and Functional Analysis of ThADH1 and ThADH4 Genes Involved in Tolerance to Waterlogging Stress in Taxodium hybrid ‘Zhongshanshan 406’
Source: Genes (Basel). 2021 Feb 4;12(2):225. doi: 10.3390/genes12020225 (PMC7913975; doi:10.3390/genes12020225)
Supplement: Supplementary file 1 [file genes-12-00225-s001.zip › Supplementary/S_Data 2.xlsx]

## Sheet: Expression of ThADH1 
GENE	TIME	TERAT	ROOT	STEM	LEAF
ADH1	0DAY	CK	1	0.59	0.51
			1	0.591	0.5099
			1	0.589	0.5098
ADH1	0DAY	HF	1.032	0.581	0.45
			1.031	0.582	0.45
			1.029	0.579	0.451
ADH1	0DAY	TS	1.022	0.679	0.35
			1.02	0.681	0.3499
			1.021	0.682	0.3498
ADH1	10DAY	CK	1.218	0.809	0.6898
			1.219	0.811	0.6897
			1.221	0.808	0.6899
ADH1	10DAY	HF	8.211	6.03	4.2101
			8.212	6.029	4.2102
			8.211	6.031	4.2101
ADH1	10DAY	TS	10.791	4.919	3.2202
			10.789	4.921	3.22
			10.792	4.919	3.2201
ADH1	20DAY	CK	1.093	0.891	0.6103
			1.089	0.891	0.61
			1.09	0.89	0.61
ADH1	20DAY	HF	15.13	10.111	8.179
			15.132	10.11	8.1801
			15.129	10.112	8.1802
ADH1	20DAY	TS	22.122	11.089	7.12
			22.12	11.089	7.12
			22.12	11.088	7.1201
ADH1	30DAY	CK	1.289	0.7899	0.6902
			1.291	0.7898	0.6901
			1.292	0.7897	0.6901
ADH1	30DAY	HF	16.019	12.021	8.9701
			16.02	12.021	8.9702
			16.019	12.02	8.97
ADH1	30DAY	TS	25.008	16.031	12.02
			25.011	16.029	12.02
			25.01	16.03	12.02
ADH1	40DAY	CK	1.219	0.67	0.5101
			1.221	0.669	0.5101
			1.22	0.67	0.5102
ADH1	40DAY	HF	22.98	18.1	14.0201
			22.979	18.1	14.0199
			22.981	18.1	14.0201
ADH1	40DAY	TS	41.051	31.08	16.01
			41.052	31.08	16.01
			41.051	31.079	16.01
ADH1	50DAY	CK	1.329	0.65	0.3902
			1.328	0.651	0.3902
			1.329	0.65	0.3901
ADH1	50DAY	HF	48.059	26.07	14.02
			48.061	26.072	14.021
			48.0599	26.07	14.0199
ADH1	50DAY	TS	62.028	35.11	29.1201
			62.031	35.11	29.1202
			62.019	35.111	29.12
ADH1	60DAY	CK	1.42	0.8699	0.6501
			1.421	0.8698	0.65
			1.419	0.8699	0.65
ADH1	60DAY	HF	34.991	19.9799	11.09
			34.991	19.9798	11.09
			34.992	19.9799	11.0899
ADH1	60DAY	TS	40.031	25.981	24.05
			40.029	25.9799	24.0501
			40.03	25.98	24.0499

## Sheet: Expression of ThADH4
GENE	TIME	TERAT	ROOT-CT	STEM-CT	LEAF-CT
ADH4	0DAY	CK	1	0.7899	0.51
			1	0.7898	0.51
			1	0.7899	0.51
ADH4	0DAY	HF	0.9801	0.6903	0.45
			0.9802	0.6901	0.4503
			0.9801	0.6902	0.45
ADH4	0DAY	TS	1.0102	0.6801	0.5499
			1.0101	0.6801	0.5501
			1.0102	0.6804	0.55
ADH4	10DAY	CK	1.1099	0.7101	0.33
			1.1098	0.7101	0.33
			1.1099	0.7103	0.33
ADH4	10DAY	HF	5.7902	3.901	3.2099
			5.7901	3.902	3.2097
			7.79	3.901	3.2099
ADH4	10DAY	TS	6.2002	4.2102	2.1801
			6.2005	4.2101	2.1801
			6.2001	4.2101	2.1802
ADH4	20DAY	CK	1.0899	0.61	0.4901
			1.0901	0.61	0.4901
			1.0901	0.61	0.4901
ADH4	20DAY	HF	7.09	5.0899	6.0899
			7.09	5.0899	6.0899
			7.09	5.09	6.0898
ADH4	20DAY	TS	15.104	14.1103	13.1798
			15.101	14.1102	13.1799
			15.102	14.1101	13.1798
ADH4	30DAY	CK	1.2099	0.66	0.4701
			1.2102	0.66	0.4702
			1.21	0.6603	0.4701
ADH4	30DAY	HF	13.0502	6.6201	7.0901
			13.0502	6.6202	7.0903
			13.0502	6.6201	7.0901
ADH4	30DAY	TS	19.9804	12.2101	10.81
			19.9801	12.2101	10.81
			19.98	12.2104	10.81
ADH4	40DAY	CK	1.2801	0.7699	0.67
			1.2802	0.7698	0.6699
			1.2801	0.7698	0.67
ADH4	40DAY	HF	17.1003	10.0401	13.11
			17.1	10.0402	13.1102
			17.1002	10.0401	13.1101
ADH4	40DAY	TS	23.07	13.68	14.48
			23.07	13.68	14.4799
			23.07	13.6801	14.48
ADH4	50DAY	CK	1.4101	0.5601	0.67
			1.4102	0.5602	0.67
			1.4101	0.5602	0.67
ADH4	50DAY	HF	20.0203	15.6102	14.67
			20.0204	15.6101	14.6703
			20.0205	15.6101	14.6699
ADH4	50DAY	TS	22.6901	14.2199	15.7799
			22.6902	14.2201	15.7789
			22.6902	14.2202	15.7796
ADH4	60DAY	CK	1.7301	0.66	0.8101
			1.7302	0.66	0.8102
			1.7301	0.6603	0.8101
ADH4	60DAY	HF	18.7906	13.1301	11.09
			18.7901	13.1301	11.09
			18.7902	13.1302	11.0903
ADH4	60DAY	TS	17.4901	12.2198	11.2899
			17.4903	12.2201	11.2897
			17.4901	12.2202	11.2901

## Sheet:  ThADH1 in transgenic populus
SAMPLE	GENE	CT
WT	ADH1	1
		1
		1
ADH1-LINE1	ADH1	0.7901
		0.7902
		0.7903
ADH1-LINE2	ADH1	0.903
		0.903
		0.9029
ADH1-LINE3	ADH1	1.09
		1.0899
		1.09
ADH4-LINE1	ADH1	531.161
		530.764
		532.898
ADH4-LINE2	ADH1	491.232
		489.231
		491.984
ADH4-LINE3	ADH1	580.42
		579.412
		583.238

## Sheet: ThADH4 in transgenic populus
SAMPLE	GENE	CT
WT	ADH4	1
		1
		1
ADH1-LINE1	ADH4	1.8302
		1.8301
		1.8301
ADH1-LINE2	ADH4	2.2104
		2.2103
		2.2101
ADH1-LINE3	ADH4	1.5101
		1.5099
		1.5102
ADH4-LINE1	ADH4	1331.67
		1328.34
		1338.13
ADH4-LINE2	ADH4	1451.77
		1449.13
		1456.67
ADH4-LINE3	ADH4	1948.68
		1953.98
		1951.68
