# Supplementary material for: Identification and Functional Analysis of ThADH1 and ThADH4 Genes Involved in Tolerance to Waterlogging Stress in Taxodium hybrid ‘Zhongshanshan 406’
Source: Genes (Basel). 2021 Feb 4;12(2):225. doi: 10.3390/genes12020225 (PMC7913975; doi:10.3390/genes12020225)
Supplement: Supplementary file 1 [file genes-12-00225-s001.zip › Supplementary/S_Data 3.xlsx]

## Sheet: Sheet1
	Plant height/cm	Biomass/g
ThADH1	11.5	0.5644
	11.5	0.5342
	11.4	0.5312
	11.6	0.5498
ThADH4	5.2	0.3142
	5.2	0.3025
	5.4	0.3245
	5.3	0.3119
CK	7.8	0.4765
	8.2	0.4732
	7.9	0.4667
	8	0.4687
after flooding ThADH1	12.3	0.6235
	11.9	0.6177
	11.8	0.5997
	12.1	0.6235
after flooding ThADH4	6.2	0.3673
	6.1	0.3456
	6	0.3362
	6	0.3392
after flooding CK	8.1	0.4113
	7.9	0.4199
	8.2	0.4089
	8	0.4122
